# Supplementary material for: Phase Engineering of TiO2/MXene Heterostructure Nanosheets for Enhanced Photocatalysis
Source: Materials (Basel). 2026 Jun 20;19(12):2663. doi: 10.3390/ma19122663 (PMC13302986; doi:10.3390/ma19122663)
Supplement: Supplementary file 1 [file materials-19-02663-s001.zip]

Archive with 1 entries (1 files):
- materials-4351340-supplementary.pdf
